# Supplementary material for: Deep learning recommendation algorithm based on semantic mining
Source: PLoS One. 2022 Sep 26;17(9):e0274940. doi: 10.1371/journal.pone.0274940 (PMC9512199; doi:10.1371/journal.pone.0274940)
Supplement: S1 File — (ZIP) [file pone.0274940.s001.zip]

Archive with 16 entries (13 files):
- APTOS2019-master/
- APTOS2019-master/.gitignore
- APTOS2019-master/LICENSE
- APTOS2019-master/README.md
- APTOS2019-master/notebooks/
- APTOS2019-master/notebooks/EDA.ipynb
- APTOS2019-master/notebooks/data_preprocessing.ipynb
- APTOS2019-master/notebooks/efficientnet-b4_augament-s10-cv.ipynb
- APTOS2019-master/notebooks/efficientnet-b4_augament-s10.ipynb
- APTOS2019-master/notebooks/efficientnet-b5_augament-s10-cv.ipynb
- APTOS2019-master/notebooks/efficientnet-b5_augament-s10.ipynb
- APTOS2019-master/notebooks/efficientnet_augament-s10-cv.ipynb
- APTOS2019-master/notebooks/stacking-logits.ipynb
- APTOS2019-master/notebooks/utils.py
- APTOS2019-master/src/
- APTOS2019-master/src/cv_data_split.py
