# Supplementary material for: Deep learning recommendation algorithm based on semantic mining
Source: PLoS One. 2022 Sep 26;17(9):e0274940. doi: 10.1371/journal.pone.0274940 (PMC9512199; doi:10.1371/journal.pone.0274940)
Supplement: S1 File — (ZIP) [file pone.0274940.s001.zip › APTOS2019-master/notebooks/EDA.ipynb]

# %% [code]
import os, sys
import numpy as np
import pandas as pd
import matplotlib.pyplot as plt
from tqdm import tqdm
import PIL
from PIL import Image, ImageOps
import cv2
from sklearn.utils import class_weight, shuffle
from keras.losses import binary_crossentropy
from keras.applications.resnet50 import preprocess_input
import keras.backend as K
import tensorflow as tf
from sklearn.metrics import f1_score, fbeta_score
from keras.utils import Sequence
from keras.utils import to_categorical
from sklearn.model_selection import train_test_split

import warnings
warnings.filterwarnings("ignore")

# %% [markdown]
# Data Split


# %% [code]
df_2019 = pd.read_csv('../input/aptos-data-split/df_2019.csv')
df_2015 = pd.read_csv('../input/aptos-data-split/df_2015_raw.csv')

# %% [code]
print("Distribution of Whole 2019 Data\n")
print(df_2019["diagnosis"].value_counts())
print(df_2019["diagnosis"].value_counts(True))
df_2019["diagnosis"].value_counts(True).plot.bar()

# %% [code]
print("Distribution of Whole 2015 Data\n")
print(df_2015["diagnosis"].value_counts())
df_2015["diagnosis"].value_counts(True).plot.bar()

# %% [markdown]
## Hold-out

# %% [code]
print("Distribution of 2019 Train/Valid\n")
print(df_2019.groupby("is_valid")["diagnosis"].value_counts("True"))
print(df_2019.groupby("is_valid")["diagnosis"].value_counts())
df_2019.groupby("is_valid")["diagnosis"].value_counts("True").plot("bar")

# %% [code]
print("Distribution of 2015 Train/Valid\n")
print(df_2015.groupby("is_valid")["diagnosis"].value_counts("True"))
df_2015.groupby("is_valid")["diagnosis"].value_counts("True").plot("bar")

# %% [markdown]
## Cross Validation

# %% [code]
df_2019_cv = pd.read_csv('../input/aptos-data-split/df_2019_cv.csv')

# %% [code]
for i in range(1, 6):
    print("Distribution of 2019 Fold {} Train/Valid\n".format(i))
    print(df_2019_cv.groupby("is_valid"+str(i))["diagnosis"].value_counts("True"))
    df_2019_cv.groupby("is_valid"+str(i))["diagnosis"].value_counts("True").plot("bar")
    plt.show()

# %% [markdown]
# Image Size

# %% [code]
def get_img_short_size(path):
    image = cv2.imread(path)
    w, h, c = image.shape
    
    return w if w < h else h

# %% [code]
df_2019["short_size"] = df_2019["path"].apply(get_img_short_size)
df_2019["short_size"].describe()

# %% [code]
df_2015["short_size"] = df_2015["path"].apply(get_img_short_size)
df_2015["short_size"].describe()

# %% [markdown]
# Preprocessing

# %% [code]
WORKERS = 2
CHANNEL = 3

IMG_SIZE = 512
NUM_CLASSES = 5
SEED = 77
TRAIN_NUM = 1000 # use 1000 when you just want to explore new idea, use -1 for full train

# %% [code]
df_train = pd.read_csv('../input/aptos2019-blindness-detection/train.csv')
df_test = pd.read_csv('../input/aptos2019-blindness-detection/test.csv')

x = df_train['id_code']
y = df_train['diagnosis']

x, y = shuffle(x, y, random_state=SEED)

# %% [code]


train_x, valid_x, train_y, valid_y = train_test_split(x, y, test_size=0.15,
                                                      stratify=y, random_state=SEED)
print(train_x.shape, train_y.shape, valid_x.shape, valid_y.shape)
train_y.hist()
valid_y.hist()


# %% [markdown]
## 2019 Train


# %% [code]
%%time
## Raw

fig = plt.figure(figsize=(25, 16))
# display 10 images from each class
for class_id in sorted(train_y.unique()):
    for i, (idx, row) in enumerate(df_train.loc[df_train['diagnosis'] == class_id].sample(5, random_state=SEED).iterrows()):
        ax = fig.add_subplot(5, 5, class_id * 5 + i + 1, xticks=[], yticks=[])
        path=f"../input/aptos2019-blindness-detection/train_images/{row['id_code']}.png"
        image = cv2.imread(path)
        image = cv2.cvtColor(image, cv2.COLOR_BGR2RGB)
        image = cv2.resize(image, (IMG_SIZE, IMG_SIZE))

        plt.imshow(image)
        ax.set_title('Label: %d-%d-%s' % (class_id, idx, row['id_code']) )

# %% [code]
%%time
## Ben's Preprocessing sigmaX=10

fig = plt.figure(figsize=(25, 16))
# display 10 images from each class
for class_id in sorted(train_y.unique()):
    for i, (idx, row) in enumerate(df_train.loc[df_train['diagnosis'] == class_id].sample(5, random_state=SEED).iterrows()):
        ax = fig.add_subplot(5, 5, class_id * 5 + i + 1, xticks=[], yticks=[])
        path=f"../input/aptos2019-blindness-detection/train_images_ben_preprocessing_sigmaX10/{row['id_code']}.png"
        image = cv2.imread(path)
        image = cv2.cvtColor(image, cv2.COLOR_BGR2RGB)
        image = cv2.resize(image, (IMG_SIZE, IMG_SIZE))

        plt.imshow(image)
        ax.set_title('Label: %d-%d-%s' % (class_id, idx, row['id_code']) )

# %% [markdown]
## 2019 test

# %% [code]
%%time
## Raw

fig = plt.figure(figsize=(25, 16))
# display 10 images from each class
for i, (idx, row) in enumerate(df_test.sample(25, random_state=SEED).iterrows()):
    ax = fig.add_subplot(5, 5, i+1, xticks=[], yticks=[])
    path=f"../input/aptos2019-blindness-detection/test_images/{row['id_code']}.png"
    image = cv2.imread(path)
    image = cv2.cvtColor(image, cv2.COLOR_BGR2RGB)
    image = cv2.resize(image, (IMG_SIZE, IMG_SIZE))

    plt.imshow(image)
    ax.set_title('%d-%s' % (idx, row['id_code']) )

# %% [code]
%%time
## Ben's Preprocessing sigmaX=10

fig = plt.figure(figsize=(25, 16))
# display 10 images from each class
for i, (idx, row) in enumerate(df_test.sample(25, random_state=SEED).iterrows()):
    ax = fig.add_subplot(5, 5, i+1, xticks=[], yticks=[])
    path=f"../input/aptos2019-blindness-detection/test_images_ben_preprocessing_sigmaX10/{row['id_code']}.png"
    image = cv2.imread(path)
    image = cv2.cvtColor(image, cv2.COLOR_BGR2RGB)
    image = cv2.resize(image, (IMG_SIZE, IMG_SIZE))

    plt.imshow(image)
    ax.set_title('%d-%s' % (idx, row['id_code']) )

# %% [code]
