# Supplementary material for: Deep learning recommendation algorithm based on semantic mining
Source: PLoS One. 2022 Sep 26;17(9):e0274940. doi: 10.1371/journal.pone.0274940 (PMC9512199; doi:10.1371/journal.pone.0274940)
Supplement: S1 File — (ZIP) [file pone.0274940.s001.zip › APTOS2019-master/notebooks/efficientnet-b4_augament-s10.ipynb]

# %% [code]
import os

os.environ["CUDA_VISIBLE_DEVICES"] = "4"

# %% [code]
%reload_ext autoreload
%autoreload 2
%matplotlib inline
import torch
import numpy as np
import pandas as pd
import matplotlib.pyplot as plt
from matplotlib import style
import seaborn as sns
from sklearn.model_selection import StratifiedKFold
from joblib import load, dump
from sklearn.metrics import cohen_kappa_score
from sklearn.metrics import confusion_matrix
from fastai import *
from fastai.vision import *
from fastai.callbacks import *
from torchvision import models as md
from torch import nn
from torch.nn import functional as F
import re
import math
import collections
from functools import partial
from torch.utils import model_zoo
from sklearn import metrics
from collections import Counter
import json
from efficientnet_pytorch import EfficientNet
from utils import *

# %% [code]
import random

def seed_everything(seed):
    random.seed(seed)
    os.environ['PYTHONHASHSEED'] = str(seed)
    np.random.seed(seed)
    torch.manual_seed(seed)
    torch.cuda.manual_seed(seed)
    torch.backends.cudnn.deterministic = True
SEED = 2019
seed_everything(SEED)

# %% [code]
current_time = get_BJ_time()
print(current_time)

# %% [markdown]
# Reading data and Basic EDA(Exploratory Data Analysis)

Here I am going to open the dataset with pandas, check distribution of labels.

# %% [code]
df_2015 = pd.read_csv('../input/aptos-data-split/df_2015_raw_sigmaX10.csv')
df_2019 = pd.read_csv('../input/aptos-data-split/df_2019_sigmaX10.csv')

df = pd.concat([df_2015, df_2019]).reset_index(drop=True) # merge train val together
df['is_valid'] = [False]*df_2015.shape[0] + [True]*df_2019.shape[0]

test_df = pd.read_csv('../input/aptos2019-blindness-detection/sample_submission.csv')

# %% [code]
bs = 32 #smaller batch size is better for training, but may take longer
sz = 256  # get model input size
# sz = EfficientNet.get_image_size(model_name)  # get model input size
tfms = get_transforms(do_flip=True,flip_vert=True, max_rotate=0, max_zoom=1.2, max_warp=0)

# %% [code]
data = (ImageList.from_df(df=df,path='./',cols='path')
        .split_from_df("is_valid")
        .label_from_df(cols='diagnosis',label_cls=FloatList) 
        .transform(tfms,size=sz,resize_method=ResizeMethod.SQUISH,padding_mode='zeros') 
        .databunch(bs=bs,num_workers=4) 
        .normalize(imagenet_stats)  
       )
data

# %% [code]
data.show_batch()

# %% [code]
data_2019 = (ImageList.from_df(df=df_2019,path='./',cols='path')
        .split_from_df("is_valid")
        .label_from_df(cols='diagnosis',label_cls=FloatList) 
        .transform(tfms,size=sz,resize_method=ResizeMethod.SQUISH,padding_mode='zeros') 
        .databunch(bs=bs,num_workers=4) 
        .normalize(imagenet_stats)  
       )
data_2019

# %% [code]
data_2019.show_batch()

# %% [markdown]
# Training (Transfer learning)

# %% [markdown]
The Kaggle competition used the Cohen's quadratically weighted kappa so I have that here to compare. This is a better metric when dealing with imbalanced datasets like this one, and for measuring inter-rater agreement for categorical classification (the raters being the human-labeled dataset and the neural network predictions). Here is an implementation based on the scikit-learn's implementation, but converted to a pytorch tensor, as that is what fastai uses.

# %% [code]
def qk(y_pred, y):
    return torch.tensor(cohen_kappa_score(torch.round(y_pred), y, weights='quadratic'), device='cuda:0')

# %% [markdown]
## EfficientNet 

# %% [code]
model_name = 'efficientnet-b4'
model = EfficientNet.from_pretrained(model_name, num_classes=1)

# %% [code]
learn = Learner(data, 
                model, 
                metrics = [qk],
                callback_fns=[partial(EarlyStoppingCallback, min_delta=0, patience=3)],
                model_dir = '../output/models/')

# %% [code]
# Explore lr from `start_lr` to `end_lr` over `num_it` iterations in `learn`. If `stop_div`, stops when loss diverges.
learn.lr_find() 
learn.recorder.plot(suggestion=True)

# %% [code]
model_save_name = "{}_{}_stage1".format(model_name, current_time)
# min_grad_lr = learn.recorder.min_grad_lr
learn.fit_one_cycle(15, 2e-4, callbacks=[SaveModelCallback(learn, every='improvement', name=model_save_name)])
print("Model save as:", model_save_name)

# %% [code]
learn.recorder.plot_losses()
learn.recorder.plot_metrics()

# %% [code]
learn = Learner(data_2019, 
                model, 
                metrics = [qk],
                callback_fns=[partial(EarlyStoppingCallback, min_delta=0, patience=3)],
                model_dir = '../output/models/')

learn.data.add_test(ImageList.from_df(test_df,
                                      '../input/aptos2019-blindness-detection',
                                      folder='test_images_ben_preprocessing_sigmaX10',
                                      suffix='.png'))

# %% [code]
learn.load(model_save_name)

# Explore lr from `start_lr` to `end_lr` over `num_it` iterations in `learn`. If `stop_div`, stops when loss diverges.
learn.lr_find() 
learn.recorder.plot(suggestion=True)

# %% [code]
model_save_name = "{}_{}_stage2".format(model_name, current_time)
# min_grad_lr = learn.recorder.min_grad_lr
learn.fit_one_cycle(20, 1e-5, callbacks=[SaveModelCallback(learn, every='improvement', name=model_save_name)])
print("Model save as:", model_save_name)

# %% [code]
learn.recorder.plot_losses()
learn.recorder.plot_metrics()

# %% [code]
learn.load(model_save_name)

# %% [markdown]
# Optimize the Metric
Optimizing the quadratic kappa metric was an important part of the top solutions in the previous competition. Thankfully, @abhishek has already provided code to do this for us. We will use this to improve the score.

# %% [code]
import scipy as sp

# %% [code]
class OptimizedRounder(object):
    """
    Optimize threshold coefficients.
    """
    def __init__(self):
        self.coef_ = 0

    def _kappa_loss(self, coef, X, y):
        """
        Customized loss function.
        
        :param coef: list, shape=[4]
            Threshold.
        :param X: list, shape=[5]
            Prediction.
        :param y: list, shape=[5]
            Golden label.
        """
        X_p = np.copy(X)
        for i, pred in enumerate(X_p):
            if pred < coef[0]:
                X_p[i] = 0
            elif pred >= coef[0] and pred < coef[1]:
                X_p[i] = 1
            elif pred >= coef[1] and pred < coef[2]:
                X_p[i] = 2
            elif pred >= coef[2] and pred < coef[3]:
                X_p[i] = 3
            else:
                X_p[i] = 4
        
        # Cohen's kappa: a statistic that measures inter-annotator agreement.
        ll = metrics.cohen_kappa_score(y, X_p, weights='quadratic')
        return -ll

    def fit(self, X, y):
        """
        :param X: list, shape=[5]
            Prediction.
        :param y: list, shape=[5]
            Golden label.
        """
        # new function with partial application of the given arguments and keywords.
        loss_partial = partial(self._kappa_loss, X=X, y=y)
        initial_coef = [0.5, 1.5, 2.5, 3.5]
        # Minimization of scalar function of one or more variables.
        self.coef_ = sp.optimize.minimize(loss_partial, initial_coef, method='nelder-mead')
        print(-loss_partial(self.coef_['x']))

    def predict(self, X, coef):
        """
        :param X: list, shape=[5]
            Prediction.
        :param coef: list, shape=[4]
            Threshold.
        """
        X_p = np.copy(X)
        for i, pred in enumerate(X_p):
            if pred < coef[0]:
                X_p[i] = 0
            elif pred >= coef[0] and pred < coef[1]:
                X_p[i] = 1
            elif pred >= coef[1] and pred < coef[2]:
                X_p[i] = 2
            elif pred >= coef[2] and pred < coef[3]:
                X_p[i] = 3
            else:
                X_p[i] = 4
        return X_p

    def coefficients(self):
        return self.coef_['x']

# %% [code]
# Return predictions and targets on `ds_type` dataset.
valid_preds = learn.get_preds(ds_type=DatasetType.Valid)
optR = OptimizedRounder()
optR.fit(valid_preds[0],valid_preds[1])
coefficients = optR.coefficients()
print(coefficients)

# %% [markdown]
# Error Analysis

# %% [code]
valid_pred = optR.predict(valid_preds[0], [0.5, 1.5, 2.5, 3.5])
cm = confusion_matrix(valid_pred,valid_preds[1])

# %% [code]
plot_confusion_matrix(cm, classes=range(5), normalize=False)

# %% [code]
learn.show_results()

# %% [markdown]
# Submission

# %% [code]
preds,y = learn.get_preds(DatasetType.Test)
tst_pred = optR.predict(preds, coefficients)
test_df.diagnosis = tst_pred.astype(int)

# %% [code]
save_filename = '{}_submition.csv'.format(model_save_name)
test_df.to_csv(save_filename,index=False)
print (save_filename, 'done')

# %% [code]
test_df.hist()

# %% [code]
test_df.diagnosis = optR.predict(preds, [0.5, 1.5, 2.5, 3.5])
test_df.hist()

# %% [code]
pd.read_csv("0.806.csv").hist()

# %% [code]
