# Supplementary material for: Deep learning recommendation algorithm based on semantic mining
Source: PLoS One. 2022 Sep 26;17(9):e0274940. doi: 10.1371/journal.pone.0274940 (PMC9512199; doi:10.1371/journal.pone.0274940)
Supplement: S1 File — (ZIP) [file pone.0274940.s001.zip › APTOS2019-master/notebooks/efficientnet-b5_augament-s10-cv.ipynb]

# %% [code]
import os

os.environ["CUDA_VISIBLE_DEVICES"] = "6"

# %% [code]
%reload_ext autoreload
%autoreload 2
%matplotlib inline
import torch
import numpy as np
import pandas as pd
import matplotlib.pyplot as plt
from matplotlib import style
import seaborn as sns
from sklearn.model_selection import StratifiedKFold
from joblib import load, dump
from sklearn.metrics import cohen_kappa_score
from sklearn.metrics import confusion_matrix
from fastai import *
from fastai.vision import *
from fastai.callbacks import *
from torchvision import models as md
from torch import nn
from torch.nn import functional as F
import re
import math
import collections
from functools import partial
from torch.utils import model_zoo
from sklearn import metrics
from collections import Counter
import json
from efficientnet_pytorch import EfficientNet
from utils import *

# %% [code]
import random

def seed_everything(seed):
    random.seed(seed)
    os.environ['PYTHONHASHSEED'] = str(seed)
    np.random.seed(seed)
    torch.manual_seed(seed)
    torch.cuda.manual_seed(seed)
    torch.backends.cudnn.deterministic = True
SEED = 2019
seed_everything(SEED)

# %% [code]
current_time = get_BJ_time()
print(current_time)

# %% [markdown]
# Reading data and Basic EDA(Exploratory Data Analysis)

Here I am going to open the dataset with pandas, check distribution of labels.

# %% [code]
df_2019_cv = pd.read_csv('../input/aptos-data-split/df_2019_cv.csv')

test_df = pd.read_csv('../input/aptos2019-blindness-detection/sample_submission.csv')

# %% [code]
bs = 24 #smaller batch size is better for training, but may take longer
sz = 256  # get model input size
# sz = EfficientNet.get_image_size(model_name)  # get model input size
tfms = get_transforms(do_flip=True,flip_vert=True, max_rotate=0, max_zoom=1.2, max_warp=0)

# %% [markdown]
# Training (Transfer learning)
The Kaggle competition used the Cohen's quadratically weighted kappa so I have that here to compare. This is a better metric when dealing with imbalanced datasets like this one, and for measuring inter-rater agreement for categorical classification (the raters being the human-labeled dataset and the neural network predictions). Here is an implementation based on the scikit-learn's implementation, but converted to a pytorch tensor, as that is what fastai uses.

# %% [code]
def qk(y_pred, y):
    k = torch.tensor(cohen_kappa_score(torch.round(y_pred), y, weights='quadratic'), device='cuda:0')
    k[k != k] = 0
    k[torch.isinf(k)] = 0
    
    return k

# %% [markdown]
## Fold 1

# %% [code]
data1 = (ImageList.from_df(df=df_2019_cv,path='../input/aptos2019-blindness-detection',cols='id_code', folder='train_images_ben_preprocessing_sigmaX10', suffix='.png')
        .split_from_df("is_valid1")
        .label_from_df(cols='diagnosis',label_cls=FloatList) 
        .transform(tfms,size=sz,resize_method=ResizeMethod.SQUISH,padding_mode='zeros') 
        .databunch(bs=bs,num_workers=4) 
        .normalize(imagenet_stats)  
       )

model_name = 'efficientnet-b5'
model = EfficientNet.from_pretrained(model_name, num_classes=1)

learn = Learner(data1, 
                model, 
                path = ".",
                metrics = [qk],
                callback_fns=[partial(EarlyStoppingCallback, min_delta=0, patience=3)],
                model_dir = '../output/models/')

learn.data.add_test(ImageList.from_df(test_df,
                                      '../input/aptos2019-blindness-detection',
                                      folder='test_images_ben_preprocessing_sigmaX10',
                                      suffix='.png'))

learn.load("efficientnet-b5_0812_22-06-45_stage1")

# %% [code]
# Explore lr from `start_lr` to `end_lr` over `num_it` iterations in `learn`. If `stop_div`, stops when loss diverges.
learn.lr_find() 
learn.recorder.plot(suggestion=True)

# %% [code]
model_save_name = "{}_{}_stage2_f1".format(model_name, current_time)
# min_grad_lr = learn.recorder.min_grad_lr
learn.fit_one_cycle(40, 8e-7, callbacks=[SaveModelCallback(learn, every='improvement', name=model_save_name)])
print("Model save as:", model_save_name)

# %% [code]
learn.recorder.plot_losses()
learn.recorder.plot_metrics()

# %% [code]
learn.load(model_save_name)

# %% [markdown]
## Fold 2

# %% [code]
data1 = (ImageList.from_df(df=df_2019_cv,path='../input/aptos2019-blindness-detection',cols='id_code', folder='train_images_ben_preprocessing_sigmaX10', suffix='.png')
        .split_from_df("is_valid2")
        .label_from_df(cols='diagnosis',label_cls=FloatList) 
        .transform(tfms,size=sz,resize_method=ResizeMethod.SQUISH,padding_mode='zeros') 
        .databunch(bs=bs,num_workers=4) 
        .normalize(imagenet_stats)  
       )

model_name = 'efficientnet-b5'
model = EfficientNet.from_pretrained(model_name, num_classes=1)

learn = Learner(data1, 
                model, 
                path = ".",
                metrics = [qk],
                callback_fns=[partial(EarlyStoppingCallback, min_delta=0, patience=3)],
                model_dir = '../output/models/')

learn.data.add_test(ImageList.from_df(test_df,
                                      '../input/aptos2019-blindness-detection',
                                      folder='test_images_ben_preprocessing_sigmaX10',
                                      suffix='.png'))

learn.load("efficientnet-b5_0902_04-26-49_stage1")
print("Reload")

# %% [code]
# Explore lr from `start_lr` to `end_lr` over `num_it` iterations in `learn`. If `stop_div`, stops when loss diverges.
learn.lr_find() 
learn.recorder.plot(suggestion=True)

# %% [code]
model_save_name = "{}_{}_stage2_f2".format(model_name, current_time)
# min_grad_lr = learn.recorder.min_grad_lr
learn.fit_one_cycle(40, 1e-6, callbacks=[SaveModelCallback(learn, every='improvement', name=model_save_name)])
print("Model save as:", model_save_name)

# %% [code]
learn.recorder.plot_losses()
learn.recorder.plot_metrics()

# %% [code]
learn.load(model_save_name)
print("Reload", model_save_name)

# %% [markdown]
## Fold 3

# %% [code]
data1 = (ImageList.from_df(df=df_2019_cv,path='../input/aptos2019-blindness-detection',cols='id_code', folder='train_images_ben_preprocessing_sigmaX10', suffix='.png')
        .split_from_df("is_valid3")
        .label_from_df(cols='diagnosis',label_cls=FloatList) 
        .transform(tfms,size=sz,resize_method=ResizeMethod.SQUISH,padding_mode='zeros') 
        .databunch(bs=bs,num_workers=4) 
        .normalize(imagenet_stats)  
       )

model_name = 'efficientnet-b5'
model = EfficientNet.from_pretrained(model_name, num_classes=1)

learn = Learner(data1, 
                model, 
                path = ".",
                metrics = [qk],
                callback_fns=[partial(EarlyStoppingCallback, min_delta=0, patience=3)],
                model_dir = '../output/models/')

learn.data.add_test(ImageList.from_df(test_df,
                                      '../input/aptos2019-blindness-detection',
                                      folder='test_images_ben_preprocessing_sigmaX10',
                                      suffix='.png'))

learn.load("efficientnet-b5_0812_22-06-45_stage1")

# %% [code]
# Explore lr from `start_lr` to `end_lr` over `num_it` iterations in `learn`. If `stop_div`, stops when loss diverges.
learn.lr_find() 
learn.recorder.plot(suggestion=True)

# %% [code]
model_save_name = "{}_{}_stage2_f3".format(model_name, current_time)
# min_grad_lr = learn.recorder.min_grad_lr
learn.fit_one_cycle(40, 1e-6, callbacks=[SaveModelCallback(learn, every='improvement', name=model_save_name)])
print("Model save as:", model_save_name)

# %% [code]
learn.recorder.plot_losses()
learn.recorder.plot_metrics()

# %% [code]
learn.load(model_save_name)

# %% [markdown]
## Fold 4

# %% [code]
data1 = (ImageList.from_df(df=df_2019_cv,path='../input/aptos2019-blindness-detection',cols='id_code', folder='train_images_ben_preprocessing_sigmaX10', suffix='.png')
        .split_from_df("is_valid4")
        .label_from_df(cols='diagnosis',label_cls=FloatList) 
        .transform(tfms,size=sz,resize_method=ResizeMethod.SQUISH,padding_mode='zeros') 
        .databunch(bs=bs,num_workers=4) 
        .normalize(imagenet_stats)  
       )

model_name = 'efficientnet-b5'
model = EfficientNet.from_pretrained(model_name, num_classes=1)

learn = Learner(data1, 
                model, 
                path = ".",
                metrics = [qk],
                callback_fns=[partial(EarlyStoppingCallback, min_delta=0, patience=3)],
                model_dir = '../output/models/')

learn.data.add_test(ImageList.from_df(test_df,
                                      '../input/aptos2019-blindness-detection',
                                      folder='test_images_ben_preprocessing_sigmaX10',
                                      suffix='.png'))

learn.load("efficientnet-b5_0812_22-06-45_stage1")

# %% [code]
# Explore lr from `start_lr` to `end_lr` over `num_it` iterations in `learn`. If `stop_div`, stops when loss diverges.
learn.lr_find() 
learn.recorder.plot(suggestion=True)

# %% [code]
model_save_name = "{}_{}_stage2_f4".format(model_name, current_time)
# min_grad_lr = learn.recorder.min_grad_lr
learn.fit_one_cycle(40, 1e-6, callbacks=[SaveModelCallback(learn, every='improvement', name=model_save_name)])
print("Model save as:", model_save_name)

# %% [code]
learn.recorder.plot_losses()
learn.recorder.plot_metrics()

# %% [code]
learn.load(model_save_name)

# %% [markdown]
## Fold 5

# %% [code]
data1 = (ImageList.from_df(df=df_2019_cv,path='../input/aptos2019-blindness-detection',cols='id_code', folder='train_images_ben_preprocessing_sigmaX10', suffix='.png')
        .split_from_df("is_valid5")
        .label_from_df(cols='diagnosis',label_cls=FloatList) 
        .transform(tfms,size=sz,resize_method=ResizeMethod.SQUISH,padding_mode='zeros') 
        .databunch(bs=bs,num_workers=4) 
        .normalize(imagenet_stats)  
       )

model_name = 'efficientnet-b5'
model = EfficientNet.from_pretrained(model_name, num_classes=1)

learn = Learner(data1, 
                model, 
                path = ".",
                metrics = [qk],
                callback_fns=[partial(EarlyStoppingCallback, min_delta=0, patience=3)],
                model_dir = '../output/models/')

learn.data.add_test(ImageList.from_df(test_df,
                                      '../input/aptos2019-blindness-detection',
                                      folder='test_images_ben_preprocessing_sigmaX10',
                                      suffix='.png'))

learn.load("efficientnet-b5_0812_22-06-45_stage1")

# %% [code]
# Explore lr from `start_lr` to `end_lr` over `num_it` iterations in `learn`. If `stop_div`, stops when loss diverges.
learn.lr_find() 
learn.recorder.plot(suggestion=True)

# %% [code]
model_save_name = "{}_{}_stage2_f5".format(model_name, current_time)
min_grad_lr = learn.recorder.min_grad_lr
learn.fit_one_cycle(40, min_grad_lr, callbacks=[SaveModelCallback(learn, every='improvement', name=model_save_name)])
print("Model save as:", model_save_name)

# %% [code]
learn.recorder.plot_losses()
learn.recorder.plot_metrics()

# %% [code]
learn.load(model_save_name)

# %% [code]
learn.export("../output/inference/{}.pkl".format(model_save_name))

# %% [markdown]
# Submission

# %% [markdown]
## Fold 1

# %% [code]
optR = OptimizedRounder()
preds,y = learn.get_preds(DatasetType.Test)
tst_pred = optR.predict(preds, [0.5, 1.5, 2.5, 3.5])
test_df.diagnosis = tst_pred.astype(int)

save_filename = '{}_submition.csv'.format(model_save_name)
test_df.to_csv(save_filename,index=False)
print (save_filename, 'done')

test_df.hist()
plt.show()

old.diagnosis.corr(test_df.diagnosis)

# %% [markdown]
## Fold 2

# %% [code]
preds,y = learn.get_preds(DatasetType.Test)
tst_pred = np.round(preds.numpy())
test_df.diagnosis = tst_pred.astype(int)

save_filename = '../output/submission/{}.csv'.format(model_save_name)
test_df.to_csv(save_filename,index=False)
print (save_filename, 'done')

test_df.hist()
plt.show()

# %% [markdown]
## Fold 3

# %% [code]
optR = OptimizedRounder()
preds,y = learn.get_preds(DatasetType.Test)
tst_pred = optR.predict(preds, [0.5, 1.5, 2.5, 3.5])
test_df.diagnosis = tst_pred.astype(int)

save_filename = '{}_submition.csv'.format(model_save_name)
test_df.to_csv(save_filename,index=False)
print (save_filename, 'done')

test_df.hist()
plt.show()

old.diagnosis.corr(test_df.diagnosis)

# %% [markdown]
## Fold 4

# %% [code]
optR = OptimizedRounder()
preds,y = learn.get_preds(DatasetType.Test)
tst_pred = optR.predict(preds, [0.5, 1.5, 2.5, 3.5])
test_df.diagnosis = tst_pred.astype(int)

save_filename = '{}_submition.csv'.format(model_save_name)
test_df.to_csv(save_filename,index=False)
print (save_filename, 'done')

test_df.hist()
plt.show()

old.diagnosis.corr(test_df.diagnosis)

# %% [markdown]
## Fold 5

# %% [code]
optR = OptimizedRounder()
preds,y = learn.get_preds(DatasetType.Test)
tst_pred = optR.predict(preds, [0.5, 1.5, 2.5, 3.5])
test_df.diagnosis = tst_pred.astype(int)

save_filename = '{}_submition.csv'.format(model_save_name)
test_df.to_csv(save_filename,index=False)
print (save_filename, 'done')

test_df.hist()
plt.show()

old.diagnosis.corr(test_df.diagnosis)

# %% [code]
