# Supplementary material for: Deep learning recommendation algorithm based on semantic mining
Source: PLoS One. 2022 Sep 26;17(9):e0274940. doi: 10.1371/journal.pone.0274940 (PMC9512199; doi:10.1371/journal.pone.0274940)
Supplement: S1 File — (ZIP) [file pone.0274940.s001.zip › APTOS2019-master/notebooks/stacking-logits.ipynb]

# %% [code]
import pandas as pd

import os

os.environ["CUDA_VISIBLE_DEVICES"] = "4"

import torch
import numpy as np
import pickle as pk

from tqdm import tqdm_notebook
from sklearn.metrics import cohen_kappa_score
from fastai.vision import *
from torch.nn import functional as F
from utils import *

# %% [code]
current_time = get_BJ_time()
print(current_time)

# %% [code]
import random

def seed_everything(seed):
    random.seed(seed)
    os.environ['PYTHONHASHSEED'] = str(seed)
    np.random.seed(seed)
    torch.manual_seed(seed)
    torch.cuda.manual_seed(seed)
    torch.backends.cudnn.deterministic = True
SEED = 2019
seed_everything(SEED)

deployment_dir = "../output/inference"

def qk(y_pred, y):
    k = torch.tensor(cohen_kappa_score(torch.round(y_pred), y, weights='quadratic'), device='cuda:0')
    k[k != k] = 0
    k[torch.isinf(k)] = 0
    
    return k

df_2019_cv = pd.read_csv('../input/aptos-data-split/df_2019_cv.csv')

# %% [code]
df_2019_cv.head()

# %% [code]
test_df = pd.read_csv('../input/aptos2019-blindness-detection/sample_submission.csv')

# %% [markdown]
# Feature Extraction

# %% [markdown]
## Train logits

# %% [markdown]
### b3

# %% [code]
b3_models = ["efficientnet-b3_0901_16-45-51_stage2_f1", "efficientnet-b3_0901_16-45-51_stage2_f2",
                  "efficientnet-b3_0901_16-45-51_stage2_f3", "efficientnet-b3_0901_16-45-51_stage2_f4",
                  "efficientnet-b3_0901_16-45-51_stage2_f5"]

b3_train_logits_list = []

for i, m in enumerate(b3_models):
    fold = i + 1
    learn = load_learner(deployment_dir, "{}.pkl".format(m))
    val_df = df_2019_cv[df_2019_cv["is_valid{}".format(fold)]]
    learn.data.add_test(ImageList.from_df(val_df,
                                          '../input/aptos2019-blindness-detection',
                                          cols="id_code",
                                          folder='train_images_ben_preprocessing_sigmaX10',
                                          suffix='.png'))

    logits,_ = learn.get_preds(DatasetType.Test)
    logits = logits.numpy()
    b3_train_logits_list.append(logits)
    np.save("../output/stacking/{}_logits.npy".format(m), logits)

    print(logits.shape)

# %% [markdown]
### b4

# %% [code]
b4_models = ["efficientnet-b4_0820_01-09-57_stage2_f1", "efficientnet-b4_0820_01-09-57_stage2_f2",
                  "efficientnet-b4_0820_01-09-57_stage2_f3", "efficientnet-b4_0820_01-09-57_stage2_f4",
                  "efficientnet-b4_0821_00-02-25_stage2_f5"]

b4_train_logits_list = []
for i, m in enumerate(b4_models):
    fold = i + 1
    learn = load_learner(deployment_dir, "{}.pkl".format(m))
    val_df = df_2019_cv[df_2019_cv["is_valid{}".format(fold)]]
    learn.data.add_test(ImageList.from_df(val_df,
                                          '../input/aptos2019-blindness-detection',
                                          cols="id_code",
                                          folder='train_images_ben_preprocessing_sigmaX10',
                                          suffix='.png'))

    logits,_ = learn.get_preds(DatasetType.Test)
    logits = logits.numpy()
    b4_train_logits_list.append(logits)
    np.save("../output/stacking/{}_logits.npy".format(m), logits)

    print(logits.shape)

# %% [markdown]
### b5

# %% [code]
b5_models = ["efficientnet-b5_0820_01-32-30_stage2_f1", "efficientnet-b5_0903_01-03-41_stage2_f2",
                  "efficientnet-b5_0820_22-13-07_stage2_f3", "efficientnet-b5_0821_01-30-37_stage2_f4",
                  "efficientnet-b5_0821_00-26-51_stage2_f5"]

b5_train_logits_list = []
for i, m in enumerate(b5_models):
    fold = i + 1
    learn = load_learner(deployment_dir, "{}.pkl".format(m))
    val_df = df_2019_cv[df_2019_cv["is_valid{}".format(fold)]]
    learn.data.add_test(ImageList.from_df(val_df,
                                          '../input/aptos2019-blindness-detection',
                                          cols="id_code",
                                          folder='train_images_ben_preprocessing_sigmaX10',
                                          suffix='.png'))

    logits,_ = learn.get_preds(DatasetType.Test)
    logits = logits.numpy()
    b5_train_logits_list.append(logits)
    np.save("../output/stacking/{}_logits.npy".format(m), logits)

    print(logits.shape)

# %% [markdown]
## Test Feature

# %% [markdown]
### Average

# %% [markdown]
#### b3

# %% [code]
b3_test_logits_list = []
for m in b3_models:
    learn = load_learner(deployment_dir, "{}.pkl".format(m))

    learn.data.add_test(ImageList.from_df(test_df,
                                      '../input/aptos2019-blindness-detection',
                                      folder='test_images_ben_preprocessing_sigmaX10',
                                      suffix='.png'))

    logits,_ = learn.get_preds(DatasetType.Test)
    logits = logits.numpy()
    b3_test_logits_list.append(logits)
    
    np.save("../output/stacking/{}_logits_test.npy".format(m), logits)
    print(logits.shape)

# %% [markdown]
#### b4

# %% [code]
b4_test_logits_list = []
for m in b4_models:
    learn = load_learner(deployment_dir, "{}.pkl".format(m))

    learn.data.add_test(ImageList.from_df(test_df,
                                      '../input/aptos2019-blindness-detection',
                                      folder='test_images_ben_preprocessing_sigmaX10',
                                      suffix='.png'))

    logits,_ = learn.get_preds(DatasetType.Test)
    logits = logits.numpy()
    b4_test_logits_list.append(logits)
    
    np.save("../output/stacking/{}_logits_test.npy".format(m), logits)
    print(logits.shape)

# %% [markdown]
#### b5

# %% [code]
b5_test_logits_list = []
for m in b5_models:
    learn = load_learner(deployment_dir, "{}.pkl".format(m))

    learn.data.add_test(ImageList.from_df(test_df,
                                      '../input/aptos2019-blindness-detection',
                                      folder='test_images_ben_preprocessing_sigmaX10',
                                      suffix='.png'))
    logits,_ = learn.get_preds(DatasetType.Test)
    logits = logits.numpy()
    b5_test_logits_list.append(logits)
    
    np.save("../output/stacking/{}_logits_test.npy".format(m), logits)
    print(logits.shape)

# %% [markdown]
# Train Stage 2 model on OOF

# %% [code]
from sklearn.model_selection import GridSearchCV
from sklearn.metrics import make_scorer

# %% [code]
def qk_np(y, y_pred):
    k = cohen_kappa_score(np.round(y_pred), y, weights='quadratic')
    
    return k

score = make_scorer(qk_np, greater_is_better=True)

# %% [code]
b3_train_logits_list = []
for m in b3_models:
    logits = np.load("../output/stacking/{}_logits.npy".format(m))
    b3_train_logits_list.append(logits)

    print(logits.shape)
    
b4_train_logits_list = []
for m in b4_models:
    logits = np.load("../output/stacking/{}_logits.npy".format(m))
    b4_train_logits_list.append(logits)

    print(logits.shape)

b5_train_logits_list = []
for m in b5_models:
    logits = np.load("../output/stacking/{}_logits.npy".format(m))
    b5_train_logits_list.append(logits)

    print(logits.shape)
    

# %% [code]
X_train = np.concatenate([np.concatenate(b3_train_logits_list, axis=0),
                         np.concatenate(b4_train_logits_list, axis=0),
                         np.concatenate(b5_train_logits_list, axis=0)], axis=1)
y_train = []
n_fold = 5

for i in range(1, n_fold+1):
    label_t = df_2019_cv[df_2019_cv["is_valid{}".format(i)]]["diagnosis"].tolist()
    y_train += label_t
    
print(X_train.shape)

# %% [markdown]
## LightGBM 

# %% [code]
import lightgbm as lgb

# %% [code]
estimator = lgb.LGBMRegressor(random_state=SEED)

param_grid = {
    'max_depth': [3, 5],     
#     'max_depth': [5],   
#     'learning_rate': [0.05], 
    'learning_rate': [0.01, 0.05, 0.1],
    'feature_fraction': [0.6, 0.7, 0.8, 0.9, 0.95],
#     'feature_fraction': [0.7],
    'bagging_fraction': [0.6, 0.7, 0.8, 0.9, 0.95],
#     'bagging_fraction': [0.7],
#     'bagging_freq': [8],
    'bagging_freq': [5, 6, 8],
    'lambda_l1': [0, 0.1, 0.4],
#     'lambda_l1': [0],
#     'lambda_l2': [15],
    'lambda_l2': [0, 10, 15, 20],
#     'cat_smooth': [1],
    'cat_smooth': [1, 10, 15],
}

gbm = GridSearchCV(estimator, param_grid, cv=5, n_jobs=-1, scoring=score, verbose=1)
gbm.fit(X_train, y_train)

print('Best parameters found by grid search are:', gbm.best_params_)

# %% [code]
gbm.cv_results_   

# %% [code]
print(gbm.best_score_, qk_np(y_train, xlf.predict(X_train)))

# %% [code]
model_save_name = "lightgbm-{}".format(current_time)

with open(os.path.join(deployment_dir, model_save_name+".pkl"), "wb") as f:
    pk.dump(gbm.best_estimator_, f)

print(model_save_name)

# %% [markdown]
## XGBoost 

# %% [code]
import xgboost as xgb

# %% [code]
estimator_xgb = xgb.XGBRegressor(n_jobs=8, random_state=SEED)

parameters = {
              'max_depth': [3],
              'learning_rate': [0.1],
#               'learning_rate': [0.01, 0.02, 0.05, 0.1, 0.15],
              'min_child_weight': [20],
#               'min_child_weight': [0, 2, 5, 10, 20],
              'max_delta_step': [2],
#               'max_delta_step': [0, 0.2, 0.6, 1, 2],
              'subsample': [0.8],
#               'subsample': [0.6, 0.7, 0.8, 0.85, 0.95],
              'colsample_bytree': [0.7],
#               'colsample_bytree': [0.5, 0.6, 0.7, 0.8, 0.9],
              'reg_alpha': [0],
#               'reg_alpha': [0, 0.25, 0.5, 0.75, 1],
              'reg_lambda': [0.6],
#               'reg_lambda': [0.2, 0.4, 0.6, 0.8, 1],
              'scale_pos_weight': [0.8]
#               'scale_pos_weight': [0.2, 0.4, 0.6, 0.8, 1]
}

xlf = GridSearchCV(estimator_xgb, parameters, cv=5, n_jobs=16, scoring=score, verbose=1)
xlf.fit(X_train, y_train)

print('Best parameters found by grid search are:', xlf.best_params_)

# %% [code]
xlf.cv_results_ 

# %% [code]
print(xlf.best_score_, qk_np(y_train, xlf.predict(X_train)))

# %% [code]
model_save_name = "xgboost-{}".format(current_time)

with open(os.path.join(deployment_dir, model_save_name+".pkl"), "wb") as f:
    pk.dump(xlf.best_estimator_, f)

print(model_save_name)

# %% [markdown]
## SVR 

# %% [code]
from sklearn.svm import SVR

# %% [code]
# svr = SVR(gamma=0.0001, C=100)
estimator_svr = SVR()


tuned_parameters = [{'kernel': ['rbf'], 'gamma': [1e-3, 1e-4],
                     'C': [1, 10, 100, 1000]},
                    {'kernel': ['linear'], 'C': [1, 10, 100, 1000]}]

svr = GridSearchCV(estimator_svr, tuned_parameters, cv=5, n_jobs=16, scoring=score, verbose=1)
svr.fit(X_train, y_train)

print('Best parameters found by grid search are:', svr.best_params_)

# %% [code]
svr.cv_results_ 

# %% [code]
print(svr.best_score_, qk_np(y_train, svr.predict(X_train)))

# %% [code]
model_save_name = "svr-{}".format(current_time)

with open(os.path.join(deployment_dir, model_save_name+".pkl"), "wb") as f:
# with open(os.path.join(deployment_dir, "svr-0903_05-26-03.pkl"), "wb") as f:
    pk.dump(svr.best_estimator_, f)    
#     pk.dump(svr, f)

print(model_save_name)

# %% [markdown]
## CatBoost

# %% [code]
from catboost import CatBoostRegressor

# %% [code]
estimator_cb = CatBoostRegressor(random_seed=SEED)

params = {
          'depth':[3,1,2,6,4,5],
#           'iterations':[500],
          'iterations':[250,500,750,1000],
#           'learning_rate':[0.2], 
          'learning_rate':[0.01,0.1,0.2,0.3], 
          'l2_leaf_reg':[3,1,5,10],
          'border_count':[100,128, 200, 254, 300]
         }

cb = GridSearchCV(estimator_cb, params, cv=5, n_jobs=16, scoring=score, verbose=1)
cb.fit(X_train, y_train)

# %% [code]
print('Best parameters found by grid search are:', cb.best_params_)
cb.cv_results_ 

# %% [code]
print(cb.best_score_, qk_np(y_train, cb.predict(X_train)))

# %% [code]
model_save_name = "cb-{}".format(current_time)

with open(os.path.join(deployment_dir, model_save_name+".pkl"), "wb") as f:
    pk.dump(cb.best_estimator_, f)    

print(model_save_name)

# %% [markdown]
# Test

# %% [code]
b3_test_logits_list = []
for m in b3_models:
    logits = np.load("../output/stacking/{}_logits_test.npy".format(m))
    b3_test_logits_list.append(logits)

    print(logits.shape)
    
b4_test_logits_list = []
for m in b4_models:
    logits = np.load("../output/stacking/{}_logits_test.npy".format(m))
    b4_test_logits_list.append(logits)

    print(logits.shape)

b5_test_logits_list = []
for m in b5_models:
    logits = np.load("../output/stacking/{}_logits_test.npy".format(m))
    b5_test_logits_list.append(logits)

    print(logits.shape)
    

# %% [markdown]
## LightGBM 

# %% [code]
# model_save_name = "lightgbm-0903_05-26-03"

# %% [code]
b3_test_avg_feats = np.average(b3_test_logits_list, axis=0)
b4_test_avg_feats = np.average(b4_test_logits_list, axis=0)
b5_test_avg_feats = np.average(b5_test_logits_list, axis=0)


X_test = np.concatenate([b3_test_avg_feats, b4_test_avg_feats, b5_test_avg_feats], axis=1)
y_pred = gbm.predict(X_test)

y_pred = np.round(y_pred)

test_df.diagnosis = y_pred.astype(int)

test_df.hist()
plt.show()

submition_filename = "../output/submission/{}-5-fold_avg_logits_test.csv".format(model_save_name)
test_df.to_csv(submition_filename, index=False)
print(submition_filename)

# %% [code]
# 5 test feature then avg

results = []
for b3, b4, b5 in zip(b3_test_logits_list, b4_test_logits_list, b5_test_logits_list):
    X_test = np.concatenate([b3, b4, b5], axis=1)
    res = gbm.predict(X_test)
    results.append(res)

avg_res_gbm = np.average(results, axis=0)
np.save("../output/submission/{}-5-fold_logits_avg_test_logits.npy".format(model_save_name), avg_res_gbm)
y_pred = np.round(avg_res_gbm)

test_df.diagnosis = y_pred.astype(int)

test_df.hist()
plt.show()

submition_filename = "../output/submission/{}-5-fold_logits_avg_test.csv".format(model_save_name)
test_df.to_csv(submition_filename, index=False)
print(submition_filename)

# %% [markdown]
## XGBoost 

# %% [code]
model_save_name = "xgboost-0903_05-26-03"

# %% [code]
b3_test_avg_feats = np.average(b3_test_logits_list, axis=0)
b4_test_avg_feats = np.average(b4_test_logits_list, axis=0)
b5_test_avg_feats = np.average(b5_test_logits_list, axis=0)


X_test = np.concatenate([b3_test_avg_feats, b4_test_avg_feats, b5_test_avg_feats], axis=1)
y_pred = xlf.predict(X_test)

y_pred = np.round(y_pred)

test_df.diagnosis = y_pred.astype(int)

test_df.hist()
plt.show()

submition_filename = "../output/submission/{}-5-fold_avg_logits_test.csv".format(model_save_name)
test_df.to_csv(submition_filename, index=False)
print(submition_filename)

# %% [code]
# 5 test feature then avg
results = []
for b3, b4, b5 in zip(b3_test_logits_list, b4_test_logits_list, b5_test_logits_list):
    X_test = np.concatenate([b3, b4, b5], axis=1)
    res = xlf.predict(X_test)
    results.append(res)

avg_res_xlf = np.average(results, axis=0)
np.save("../output/submission/{}-5-fold_logits_avg_test_logits.npy".format(model_save_name), avg_res_xlf)
y_pred = np.round(avg_res_xlf)

test_df.diagnosis = y_pred.astype(int)

test_df.hist()
plt.show()

submition_filename = "../output/submission/{}-5-fold_logits_avg_test.csv".format(model_save_name)
test_df.to_csv(submition_filename, index=False)
print(submition_filename)

# %% [markdown]
## SVR 

# %% [code]
model_save_name = "svr-0903_05-26-03"

# %% [code]
b3_test_avg_feats = np.average(b3_test_logits_list, axis=0)
b4_test_avg_feats = np.average(b4_test_logits_list, axis=0)
b5_test_avg_feats = np.average(b5_test_logits_list, axis=0)


X_test = np.concatenate([b3_test_avg_feats, b4_test_avg_feats, b5_test_avg_feats], axis=1)
y_pred = svr.predict(X_test)

y_pred = np.round(y_pred)

test_df.diagnosis = y_pred.astype(int)

test_df.hist()
plt.show()

submition_filename = "../output/submission/{}-5-fold_avg_logits_test.csv".format(model_save_name)
test_df.to_csv(submition_filename, index=False)
print(submition_filename)

# %% [code]
# 5 test feature then avg

results = []
for b3, b4, b5 in zip(b3_test_logits_list, b4_test_logits_list, b5_test_logits_list):
    X_test = np.concatenate([b3, b4, b5], axis=1)
    res = svr.predict(X_test)
    results.append(res)

avg_res_svr = np.average(results, axis=0)
np.save("../output/submission/{}-5-fold_logits_avg_test_logits.npy".format(model_save_name), avg_res_svr)
y_pred = np.round(avg_res_svr)

test_df.diagnosis = y_pred.astype(int)

test_df.hist()
plt.show()

submition_filename = "../output/submission/{}-5-fold_logits_avg_test.csv".format(model_save_name)
test_df.to_csv(submition_filename, index=False)
print(submition_filename)

# %% [markdown]
## CatBoost

# %% [code]
b3_test_avg_feats = np.average(b3_test_logits_list, axis=0)
b4_test_avg_feats = np.average(b4_test_logits_list, axis=0)
b5_test_avg_feats = np.average(b5_test_logits_list, axis=0)


X_test = np.concatenate([b3_test_avg_feats, b4_test_avg_feats, b5_test_avg_feats], axis=1)
y_pred = cb.predict(X_test)

y_pred = np.round(y_pred)

test_df.diagnosis = y_pred.astype(int)

test_df.hist()
plt.show()

submition_filename = "../output/submission/{}-5-fold_avg_logits_test.csv".format(model_save_name)
test_df.to_csv(submition_filename, index=False)
print(submition_filename)

# %% [code]
# 5 test feature then avg

results = []
for b3, b4, b5 in zip(b3_test_logits_list, b4_test_logits_list, b5_test_logits_list):
    X_test = np.concatenate([b3, b4, b5], axis=1)
    res = cb.predict(X_test)
    results.append(res)

avg_res_svr = np.average(results, axis=0)
np.save("../output/submission/{}-5-fold_logits_avg_test_logits.npy".format(model_save_name), avg_res_svr)
y_pred = np.round(avg_res_svr)

test_df.diagnosis = y_pred.astype(int)

test_df.hist()
plt.show()

submition_filename = "../output/submission/{}-5-fold_logits_avg_test.csv".format(model_save_name)
test_df.to_csv(submition_filename, index=False)
print(submition_filename)

# %% [markdown]
# Correlation Analysis

# %% [code]
np.corrcoef([avg_res_gbm, avg_res_xlf, avg_res_svr])

# %% [code]
