# Supplementary material for: Deep learning recommendation algorithm based on semantic mining
Source: PLoS One. 2022 Sep 26;17(9):e0274940. doi: 10.1371/journal.pone.0274940 (PMC9512199; doi:10.1371/journal.pone.0274940)
Supplement: S1 File — (ZIP) [file pone.0274940.s001.zip › APTOS2019-master/notebooks/utils.py]

import itertools
import matplotlib.pyplot as plt
import numpy as np

from datetime import datetime, timedelta, timezone

def get_BJ_time():
    # 拿到UTC时间，并强制设置时区为UTC+0:00
    utc_dt = datetime.utcnow().replace(tzinfo=timezone.utc)
    # astimezone()将转换时区为北京时间
    bj_dt = utc_dt.astimezone(timezone(timedelta(hours=8)))
    current_time = bj_dt.strftime('%m%d_%H-%M-%S')

    return current_time

# 绘制混淆矩阵
def plot_confusion_matrix(cm, classes, normalize=False, title='Confusion matrix', cmap=plt.cm.Blues):
    """
    This function prints and plots the confusion matrix.
    Normalization can be applied by setting `normalize=True`.
    Input
    - cm : 计算出的混淆矩阵的值
    - classes : 混淆矩阵中每一行每一列对应的列
    - normalize : True:显示百分比, False:显示个数
    """
    if normalize:
        cm = cm.astype('float') / cm.sum(axis=1)[:, np.newaxis]
        print("Normalized confusion matrix")
    else:
        print('Confusion matrix, without normalization')
    print(cm)
    plt.imshow(cm, interpolation='nearest', cmap=cmap)
    plt.title(title)
    plt.colorbar()
    tick_marks = np.arange(len(classes))
    plt.xticks(tick_marks, classes, rotation=45)
    plt.yticks(tick_marks, classes)
    fmt = '.2f' if normalize else 'd'
    thresh = cm.max() / 2.
    for i, j in itertools.product(range(cm.shape[0]), range(cm.shape[1])):
        plt.text(j, i, format(cm[i, j], fmt),
                 horizontalalignment="center",
                 color="white" if cm[i, j] > thresh else "black")
    plt.tight_layout()
    plt.ylabel('True label')
    plt.xlabel('Predicted label')
